# Supplementary material for: A longitudinal study of facial asymmetry in a normal birth cohort up to 6 years of age and the predisposing factors
Source: Eur J Orthod. 2023 Apr 10;45(4):396–407. doi: 10.1093/ejo/cjad012 (PMC10389059; doi:10.1093/ejo/cjad012)
Supplement: cjad012_suppl_Supplementary_Table_S1 [file cjad012_suppl_supplementary_table_s1.xlsx]

## Sheet: Sheet1
Supplementary Table 1
Results from the simple linear regression for each facial part (the upper face, upper mid-face, lower mid-face, and lower face) at T3. CI = Confidence interval
Independent variable	Average distance Upper face		Average distance Upper mid-face		Average distance Lower mid-face		Average distance Lower face
	Coefficient (95% CI)*	P-value	Coefficient (95% CI)*	P-value	Coefficient (95% CI)*	P-value	Coefficient (95% CI)*	P-value
Value of dependent variable at T2	0.69(0.55-0.84)	<0.001	0.54(0.40-0.68)	<0.001	0.23(0.06-0.40)	0.010	0.23(0.06-0.40)	0.010
BMI 6 years	-0.01(-0.03-0.02)	0.538	0.01(-0.02-0.03)	0.629	-0.01(-0.04-0.03)	0.653	-0.01(0.06-0.05)	0.803
Preventing counseling at birth	-0.03(-0.09-0.02)	0.249	0.00(-0.07-0.06)	0.897	0.04(-0.04-0.12)	0.299	0.00(-0.13-0.13)	0.977
Sex	-0.01(-0.07-0.05)	0.725	0.03(-0.03-0.09)	0.374	0.04(-0.04-0.12)	0.307	0.04(-0.09-0.18)	0.505
History of DP	0.08(0.02-0.14)	0.013	0.08(0.02-0.14)	0.015	0.09(0.00-0.17)	0.044	0.07(-0.08-0.21)	0.357
Positional preference at the age of 3 or 6 months	0.08(0.00-0.16)	0.064	0.03(-0.05-0.12)	0.450	0.01(-0.11-0.13)	0.869	-0.01(-0.2-0.18)	0.915
OCLR
3 months	0.02(0.00-0.03)	0.007	0.02(0.01-0.03)	0.002	0.02(0.00-0.03)	0.045	0.01(-0.02-0.04)	0.578
6 months	0.02(0.00-0.03)	0.010	0.02(0.01-0.03)	0.004	0.01(0.00-0.03)	0.149	0.01(-0.02-0.04)	0.620
12 months	0.02(0.00-0.03)	0.015	0.03(0.01-0.04)	0.001	0.01(-0.01-0.04)	0.197	0.01(-0.02-0.05)	0.435
3 years	0.00(-0.01-0.02)	0.738	0.02(0.00-0.04)	0.015	0.01(-0.01-0.04)	0.309	0.02(-0.03-0.06)	0.444
6 years	0.01(-0.01-0.03)	0.397	0.02(0.00-0.04)	0.034	0.01(-0.02-0.03)	0.595	0.01(-0.03-0.06)	0.485
ACAI
3 months	0.03(0.01-0.05)	<0.001	0.02(0.00-0.03)	0.052	0.00(-0.02-0.03)	0.874	0.03(-0.01-0.07)	0.100
6 months	0.02(0.01-0.04)	0.007	0.01(-0.01-0.03)	0.342	-0.01(-0.03-0.02)	0.606	0.00(-0.04-0.04)	0.951
12 months	0.02(0.00-0.04)	0.031	0.01(-0.01-0.03)	0.313	-0.01(-0.04-0.01)	0.273	0.00(-0.04-0.04)	0.975
3 years	0.02(0.00-0.04)	0.034	0.02(0.00-0.04)	0.042	0.00(-0.03-0.03)	0.993	0.00(-0.05-0.05)	0.945
6 years	0.02(0.00-0.04)	0.093	0.03(0.01-0.05)	0.005	0.00(-0.02-0.03)	0.751	0.00(-0.05-0.04)	0.876
Head rotation and flexion
Imbalance in head rotation, 0 months	0.00(-0.01-0.01)	0.764	0.01(0.00-0.02)	0.150	0.01(-0.01-0.02)	0.356	0.01(-0.01-0.04)	0.242
Imbalance in lateral flexion, 0 months	-0.01(-0.02-0.00)	0.034	-0.01(-0.02-0.01)	0.391	0.00(-0.01-0.02)	0.661	0.00(-0.02-0.03)	0.744
Imbalance in head rotation, 3 months	0.00(-0.01-0.01)	0.645	0.00(-0.01-0.01)	0.649	0.00(-0.01-0.01)	0.663	0.00(-0.01-0.02)	0.622
Imbalance in lateral flexion, 3 months	0.00(-0.01-0.01)	0.996	0.00(0.00-0.01)	0.218	0.00(-0.01-0.01)	0.590	-0.02(-0.03-0.00)	0.012
Imbalance in head rotation, 6 months	0.00(0.00-0.01)	0.448	0.01(0.00-0.02)	0.023	0.01(0.00-0.02)	0.163	0.00(-0.01-0.02)	0.783
Imbalance in lateral flexion, 6 months	0.00(-0.01-0.01)	0.843	0.00(-0.01-0.01)	0.773	0.00(-0.01-0.01)	0.863	0.01(-0.01-0.03)	0.409
Acute otitis media (1 or more)	0.03(-0.03-0.10)	0.320	-0.01(-0.08-0.05)	0.700	-0.07(-0.17-0.02)	0.136	-0.06(-0.21-0.09)	0.443
Sleeping position
Primary supine 3 moths	-0.05(-0.12-0.02)	0.129	-0.01(-0.08-0.07)	0.869	-0.04(-0.14-0.06)	0.419	-0.08(-0.24-0.08)	0.313
Primary supine 6 moths	-0.04(-0.1-0.02)	0.220	-0.06(-0.12-0.01)	0.079	-0.13(-0.21--0.05)	0.001	-0.24(-0.36--0.11)	<0.001
Primary supine 12 moths	0.03(-0.04-0.09)	0.386	-0.05(-0.11-0.02)	0.151	-0.02(-0.11-0.07)	0.637	-0.05(-0.20-0.10)	0.483
Asymmetric occlusion 3 years	-0.05(-0.14-0.03)	0.218	-0.02(-0.11-0.07)	0.698	0.01(-0.11-0.13)	0.859	0.08(-0.12-0.27)	0.432
Asymmetric occlusion 6 years	0.00(-0.07-0.06)	0.921	0.02(-0.05-0.08)	0.636	0.00(-0.09-0.09)	0.995	0.03(-0.11-0.17)	0.695
Breastfeeding duration	0.02(-0.02-0.05)	0.279	-0.04(-0.07-0.00)	0.027	-0.05(-0.09-0.00)	0.043	-0.06(-0.13-0.02)	0.126
Pacifier use duration	0.00(-0.02-0.02)	0.945	-0.01(-0.04-0.01)	0.324	0.00(-0.04-0.03)	0.827	0.02(-0.03-0.07)	0.446
